# Supplementary material for: Differential iNKT and T Cells Activation in Non-Alcoholic Fatty Liver Disease and Drug-Induced Liver Injury
Source: Biomedicines. 2021 Dec 28;10(1):55. doi: 10.3390/biomedicines10010055 (PMC8772872; doi:10.3390/biomedicines10010055)
Supplement: Supplementary file 1 [file biomedicines-10-00055-s001.zip]

Archive with 1 entries (1 files):
- biomedicines-1513941-supplementary.pdf
